# Supplementary material for: Glycosylation limits forward trafficking of the tetraspan membrane protein PMP22
Source: J Biol Chem. 2021 Apr 30;296:100719. doi: 10.1016/j.jbc.2021.100719 (PMC8191293; doi:10.1016/j.jbc.2021.100719)
Supplement: Table S1 [file mmc2.xlsx]

## Sheet: WT
Accession	Description	Gene	Q-value	Avg Log2 transformation
P27824	Calnexin OS	CANX	0.0667448	1.17439
P05114	Non-histone chromosomal protein HMG-14 OS	HMGN1	0.0896236	1.05559
P05204	Non-histone chromosomal protein HMG-17 OS	HMGN2	0.0922461	1.03193
P62979	Ubiquitin-40S ribosomal protein S27a OS	RPS27A	0.0663897	0.882601
O15260	Surfeit locus protein 4 OS	SURF4	0.0731168	0.803565
P10515	Dihydrolipoyllysine-residue acetyltransferase component of pyruvate dehydrogenase complex, mitochondrial OS	DLAT	0.0937663	0.802405
O00479	High mobility group nucleosome-binding domain-containing protein 4 OS	HMGN4	0.0990549	0.797429
Q7L5D6	Golgi to ER traffic protein 4 homolog OS	GET4	0.0905014	0.71227
P49257	Protein ERGIC-53 OS	LMAN1	0.0213704	0.706294
Q92974	Rho guanine nucleotide exchange factor 2 OS	ARHGEF2	0.0915242	0.684447
P11441	Ubiquitin-like protein 4A OS	UBL4A	0.076907	0.683773
O75844	CAAX prenyl protease 1 homolog OS	ZMPSTE24	0.0774024	0.674682
P49755	Transmembrane emp24 domain-containing protein 10 OS	TMED10	0.084561	0.671677
Q8TCT9	Minor histocompatibility antigen H13 OS	HM13	0.0612249	0.657601
Q9P035	Very-long-chain (3R)-3-hydroxyacyl-[acyl-carrier protein] dehydratase 3 OS	PTPLAD1	0.0628654	0.641955
O00264	Membrane-associated progesterone receptor component 1 OS	PGRMC1	0.0908095	0.582801
P55072	Transitional endoplasmic reticulum ATPase OS	VCP	0.0492098	0.577824
Q9BTV4	Transmembrane protein 43 OS	TMEM43	0.0654065	0.566041
Q9BVC6	Transmembrane protein 109 OS	TMEM109	0.0756746	0.551748
Q9H089	Large subunit GTPase 1 homolog OS	LSG1	0.0768073	0.543259
O60831	PRA1 family protein 2 OS	PRAF2	0.0901857	0.525343
Q14739	Lamin-B receptor OS	LBR	0.074965	0.523202
O75396	Vesicle-trafficking protein SEC22b OS	SEC22B	0.0885286	0.509034
Q5J8M3	ER membrane protein complex subunit 4 OS	EMC4	0.0892838	0.50575
P11166	Solute carrier family 2, facilitated glucose transporter member 1 OS	SLC2A1	0.0789392	0.504174
P16615	Sarcoplasmic/endoplasmic reticulum calcium ATPase 2 OS	ATP2A2	0.0688814	0.503025
P46379	Large proline-rich protein BAG6 OS	BAG6	0.0806951	0.478131
Q9UBM7	7-dehydrocholesterol reductase OS	DHCR7	0.0803527	0.474612
O94874	E3 UFM1-protein ligase 1 OS	UFL1	0.091174	0.465821
P62829	60S ribosomal protein L23 OS	RPL23	0.0875812	0.436225
P51572	B-cell receptor-associated protein 31 OS	BCAP31	0.0905983	0.435784
P04843	Dolichyl-diphosphooligosaccharide--protein glycosyltransferase subunit 1 OS	RPN1	0.0612077	0.424872
Q9UGP8	Translocation protein SEC63 homolog OS	SEC63	0.0888422	0.407052
Q5JPE7	Nodal modulator 2 OS	NOMO2	0.0914054	0.400741
Q5BJF2	Transmembrane protein 97 OS	TMEM97	0.0904476	0.38217
Q13442	28 kDa heat- and acid-stable phosphoprotein OS	PDAP1	0.089824	0.378588
Q9Y3B3	Transmembrane emp24 domain-containing protein 7 OS	TMED7	0.0964614	0.361644
P08195	4F2 cell-surface antigen heavy chain OS	SLC3A2	0.0904531	0.355541
Q9H0U3	Magnesium transporter protein 1 OS	MAGT1	0.0909575	0.348181
P46977	Dolichyl-diphosphooligosaccharide--protein glycosyltransferase subunit STT3A OS	STT3A	0.0729442	0.34282
P39656	Dolichyl-diphosphooligosaccharide--protein glycosyltransferase 48 kDa subunit OS	DDOST	0.0633602	0.338199
Q7Z7H5	Transmembrane emp24 domain-containing protein 4 OS	TMED4	0.0836438	0.336533
Q15005	Signal peptidase complex subunit 2 OS	SPCS2	0.062248	0.3342
Q15006	ER membrane protein complex subunit 2 OS	EMC2	0.0612231	0.332073
P60866	40S ribosomal protein S20 OS	RPS20	0.0683826	0.310087
Q14165	Malectin OS	MLEC	0.0821989	0.301412
P04844	Dolichyl-diphosphooligosaccharide--protein glycosyltransferase subunit 2 OS	RPN2	0.0838226	0.290877
Q8TCJ2	Dolichyl-diphosphooligosaccharide--protein glycosyltransferase subunit STT3B OS	STT3B	0.0805092	0.279602
O75477	Erlin-1 OS	ERLIN1	0.0897861	0.279119
Q6UWP7	Lysocardiolipin acyltransferase 1 OS	LCLAT1	0.0602547	0.276923
P60842	Eukaryotic initiation factor 4A-I OS	EIF4A1	0.0660137	0.276552
Q15392	Delta(24)-sterol reductase OS	DHCR24	0.0885736	0.274447
Q9BVK6	Transmembrane emp24 domain-containing protein 9 OS	TMED9	0.0586035	0.268601
P13746	HLA class I histocompatibility antigen, A-11 alpha chain OS	HLA-A	0.0965014	0.25413
O43760	Synaptogyrin-2 OS	SYNGR2	0.0956635	0.241684
Q9Y282	Endoplasmic reticulum-Golgi intermediate compartment protein 3 OS	ERGIC3	0.0909674	0.237897

## Sheet: N41Q
Accession	Description	Gene	Q-value	Avg Log2 transformation
P02585	Troponin C, skeletal muscle OS	TNNC2	0.0504378	4.25422
P12882	Myosin-1 OS	MYH1	0.0942974	3.59726
P11166	Solute carrier family 2, facilitated glucose transporter member 1 OS	SLC2A1	0.00216482	2.47235
P09493	Tropomyosin alpha-1 chain OS	TPM1	0.0315867	2.3508
P07864	L-lactate dehydrogenase C chain OS	LDHC	0.0895245	2.1309
P60660	Myosin light polypeptide 6 OS	MYL6	0.0371207	2.07933
P06753	Tropomyosin alpha-3 chain OS	TPM3	0.0902057	2.00481
P35613	Basigin OS	BSG	0.00217952	2.00358
P08195	4F2 cell-surface antigen heavy chain OS	SLC3A2	0.00437357	2.00324
P16422	Epithelial cell adhesion molecule OS	EPCAM	0.0143133	1.92534
Q96D53	AarF domain-containing protein kinase 4 OS	ADCK4	0.0087246	1.91407
A6NL28	Putative tropomyosin alpha-3 chain-like protein OS	5	0.0854375	1.87604
Q15758	Neutral amino acid transporter B(0) OS	SLC1A5	0.00707723	1.81629
O43615	Mitochondrial import inner membrane translocase subunit TIM44 OS	TIMM44	0.00395787	1.79978
P06241	Tyrosine-protein kinase Fyn OS	FYN	0.00597975	1.78771
O14950	Myosin regulatory light chain 12B OS	MYL12B	0.0307989	1.66939
P60709	Actin, cytoplasmic 1 OS	ACTB	0.0135537	1.66747
Q9UHB6	LIM domain and actin-binding protein 1 OS	LIMA1	0.0136601	1.61799
P49006	MARCKS-related protein OS	MARCKSL1	0.0597207	1.59549
P05023	Sodium/potassium-transporting ATPase subunit alpha-1 OS	ATP1A1	0.00516283	1.58244
P35579	Myosin-9 OS	MYH9	0.0136896	1.57261
Q16625	Occludin OS	OCLN	0.0391068	1.55353
Q9UBI6	Guanine nucleotide-binding protein G(I)/G(S)/G(O) subunit gamma-12 OS	GNG12	0.0622417	1.5469
P53985	Monocarboxylate transporter 1 OS	SLC16A1	0.0159087	1.54458
Q14126	Desmoglein-2 OS	DSG2	0.0436413	1.5138
P61225	Ras-related protein Rap-2b OS	RAP2B	0.0292363	1.50394
Q92974	Rho guanine nucleotide exchange factor 2 OS	ARHGEF2	0.00932131	1.48635
Q15286	Ras-related protein Rab-35 OS	RAB35	0.00600737	1.45292
P35580	Myosin-10 OS	MYH10	0.053389	1.44599
P05204	Non-histone chromosomal protein HMG-17 OS	HMGN2	0.0183314	1.39384
O00161	Synaptosomal-associated protein 23 OS	SNAP23	0.0217694	1.38486
P05114	Non-histone chromosomal protein HMG-14 OS	HMGN1	0.0108716	1.35543
Q16777	Histone H2A type 2-C OS	HIST2H2AC	0.0578513	1.31113
P17096	High mobility group protein HMG-I/HMG-Y OS	HMGA1	0.0855688	1.28097
P80723	Brain acid soluble protein 1 OS	BASP1	0.0776212	1.26044
Q14318	Peptidyl-prolyl cis-trans isomerase FKBP8 OS	FKBP8	0.00639998	1.24584
P05141	ADP/ATP translocase 2 OS	SLC25A5	0.0423255	1.23917
P84243	Histone H3.3 OS	H3F3A	0.0613653	1.23509
P31930	Cytochrome b-c1 complex subunit 1, mitochondrial OS	UQCRC1	0.0529475	1.21634
P61421	V-type proton ATPase subunit d 1 OS	ATP6V0D1	0.00375381	1.2079
P11233	Ras-related protein Ral-A OS	RALA	0.0854674	1.20594
Q99880	Histone H2B type 1-L OS	HIST1H2BL	0.0560929	1.20142
Q86X29	Lipolysis-stimulated lipoprotein receptor OS	LSR	0.0280359	1.18209
O43795	Unconventional myosin-Ib OS	MYO1B	0.0219265	1.17799
P29992	Guanine nucleotide-binding protein subunit alpha-11 OS	GNA11	0.042595	1.17716
P04899	Guanine nucleotide-binding protein G(i) subunit alpha-2 OS	GNAI2	0.0291967	1.15267
P35241	Radixin OS	RDX	0.00927304	1.15028
P62979	Ubiquitin-40S ribosomal protein S27a OS	RPS27A	0.00292442	1.15009
P30049	ATP synthase subunit delta, mitochondrial OS	ATP5D	0.0160771	1.14334
P62805	Histone H4 OS	HIST1H4A	0.0558041	1.14169
P35232	Prohibitin OS	PHB	0.0464794	1.12592
O15260	Surfeit locus protein 4 OS	SURF4	0.0252068	1.12373
Q08J23	tRNA (cytosine(34)-C(5))-methyltransferase OS	NSUN2	0.0607899	1.1186
P15311	Ezrin OS	EZR	0.0108875	1.11833
Q15382	GTP-binding protein Rheb OS	RHEB	0.03744	1.08718
Q8N257	Histone H2B type 3-B OS	HIST3H2BB	0.0727066	1.08003
Q5JWF2	Guanine nucleotide-binding protein G(s) subunit alpha isoforms XLas OS	GNAS	0.00299626	1.07979
P62070	Ras-related protein R-Ras2 OS	RRAS2	0.0432988	1.07459
P25705	ATP synthase subunit alpha, mitochondrial OS	ATP5A1	0.0429451	1.06672
O00479	High mobility group nucleosome-binding domain-containing protein 4 OS	HMGN4	0.031679	1.04967
Q9NU22	Midasin OS	MDN1	0.0277051	1.04894
Q99623	Prohibitin-2 OS	PHB2	0.0256533	1.03816
P13746	HLA class I histocompatibility antigen, A-11 alpha chain OS	HLA-A	0.00446751	1.03421
P23528	Cofilin-1 OS	CFL1	0.0161042	1.02793
Q00325	Phosphate carrier protein, mitochondrial OS	SLC25A3	0.0677215	1.02183
P20020	Plasma membrane calcium-transporting ATPase 1 OS	ATP2B1	0.0198477	1.02173
O75947	ATP synthase subunit d, mitochondrial OS	ATP5H	0.0550199	1.01723
Q9UJZ1	Stomatin-like protein 2, mitochondrial OS	STOML2	0.0253304	1.01607
P08754	Guanine nucleotide-binding protein G(k) subunit alpha OS	GNAI3	0.00597688	1.01309
P60763	Ras-related C3 botulinum toxin substrate 3 OS	RAC3	0.0524538	1.00525
P11441	Ubiquitin-like protein 4A OS	UBL4A	0.0524478	1.00066
Q9NQG6	Mitochondrial dynamics protein MID51 OS	MIEF1	0.0403727	0.994036
Q9H089	Large subunit GTPase 1 homolog OS	LSG1	0.00197089	0.992348
P12814	Alpha-actinin-1 OS	ACTN1	0.0173645	0.986467
Q96CT7	Coiled-coil domain-containing protein 124 OS	CCDC124	0.0183333	0.983438
O14925	Mitochondrial import inner membrane translocase subunit Tim23 OS	TIMM23	0.0773704	0.982497
P01037	Cystatin-SN OS	CST1	0.0654036	0.980239
Q96BZ9	TBC1 domain family member 20 OS	TBC1D20	0.077174	0.968987
Q93050	V-type proton ATPase 116 kDa subunit a isoform 1 OS	ATP6V0A1	0.0530511	0.968693
Q16891	Mitochondrial inner membrane protein OS	IMMT	0.0531065	0.968361
Q5M775	Cytospin-B OS	SPECC1	0.0108487	0.965037
P45880	Voltage-dependent anion-selective channel protein 2 OS	VDAC2	0.0279922	0.958436
Q9UGN5	Poly [ADP-ribose] polymerase 2 OS	PARP2	0.0902732	0.941615
Q14331	Protein FRG1 OS	FRG1	0.0107637	0.938927
P51153	Ras-related protein Rab-13 OS	RAB13	0.0108838	0.925263
Q15836	Vesicle-associated membrane protein 3 OS	VAMP3	0.0524799	0.921802
Q7Z7L1	Schlafen family member 11 OS	SLFN11	0.0316371	0.917019
Q15904	V-type proton ATPase subunit S1 OS	ATP6AP1	0.0937755	0.916303
P28288	ATP-binding cassette sub-family D member 3 OS	ABCD3	0.0646908	0.909953
Q969E8	Pre-rRNA-processing protein TSR2 homolog OS	TSR2	0.0193172	0.908456
P63096	Guanine nucleotide-binding protein G(i) subunit alpha-1 OS	GNAI1	0.0516436	0.903311
Q96HS1	Serine/threonine-protein phosphatase PGAM5, mitochondrial OS	PGAM5	0.0577243	0.896311
P10515	Dihydrolipoyllysine-residue acetyltransferase component of pyruvate dehydrogenase complex, mitochondrial OS	DLAT	0.00445227	0.894823
O00159	Unconventional myosin-Ic OS	MYO1C	0.0193902	0.893376
Q5T749	Keratinocyte proline-rich protein OS	KPRP	0.0245381	0.888156
P81605	Dermcidin OS	DCD	0.0880128	0.886139
Q9NX63	Coiled-coil-helix-coiled-coil-helix domain-containing protein 3, mitochondrial OS	CHCHD3	0.0347387	0.878843
O43542	DNA repair protein XRCC3 OS	XRCC3	0.0358846	0.877007
Q9Y3D7	Mitochondrial import inner membrane translocase subunit TIM16 OS	PAM16	0.0591523	0.866503
Q9BRQ8	Apoptosis-inducing factor 2 OS	AIFM2	0.0157787	0.865783
Q9NVI7	ATPase family AAA domain-containing protein 3A OS	ATAD3A	0.0449176	0.860925
P06576	ATP synthase subunit beta, mitochondrial OS	ATP5B	0.0443872	0.859051
Q7Z3Y8	Keratin, type I cytoskeletal 27 OS	KRT27	0.0726771	0.847566
P04745	Alpha-amylase 1 OS	AMY1A	0.081367	0.843104
P01876	Ig alpha-1 chain C region OS	IGHA1	0.0872644	0.842562
Q9NVH0	Exonuclease 3'-5' domain-containing protein 2 OS	EXD2	0.0261143	0.839155
Q9H9B4	Sideroflexin-1 OS	SFXN1	0.0479506	0.833683
Q6ZUT1	Uncharacterized protein C11orf57 OS	C11orf57	0.0201547	0.829186
Q96DA0	Zymogen granule protein 16 homolog B OS	ZG16B	0.0942791	0.826957
Q9H3Q1	Cdc42 effector protein 4 OS	CDC42EP4	0.0655146	0.823368
P35908	Keratin, type II cytoskeletal 2 epidermal OS	KRT2	0.050428	0.823132
P02788	Lactotransferrin OS	LTF	0.0596301	0.819681
P21912	Succinate dehydrogenase [ubiquinone] iron-sulfur subunit, mitochondrial OS	SDHB	0.048706	0.81842
Q9BVC6	Transmembrane protein 109 OS	TMEM109	0.0121183	0.81784
Q92797	Symplekin OS	SYMPK	0.0391487	0.810881
O95562	Vesicle transport protein SFT2B OS	SFT2D2	0.0895676	0.810448
P21796	Voltage-dependent anion-selective channel protein 1 OS	VDAC1	0.030636	0.810084
Q13724	Mannosyl-oligosaccharide glucosidase OS	MOGS	0.00282611	0.807553
P46379	Large proline-rich protein BAG6 OS	BAG6	0.0540835	0.801118
P61626	Lysozyme C OS	LYZ	0.0469891	0.800472
Q86X95	Corepressor interacting with RBPJ 1 OS	CIR1	0.0397279	0.789418
Q16610	Extracellular matrix protein 1 OS	ECM1	0.0390856	0.788432
O43291	Kunitz-type protease inhibitor 2 OS	SPINT2	0.0775742	0.788222
Q7L5D6	Golgi to ER traffic protein 4 homolog OS	GET4	0.0469861	0.782574
Q9BQE5	Apolipoprotein L2 OS	APOL2	0.0557997	0.781092
Q9BZF9	Uveal autoantigen with coiled-coil domains and ankyrin repeats OS	UACA	0.00606587	0.774346
P47813	Eukaryotic translation initiation factor 1A, X-chromosomal OS	EIF1AX	0.0410306	0.769819
Q9NS69	Mitochondrial import receptor subunit TOM22 homolog OS	TOMM22	0.0610988	0.767689
Q9UJV9	Probable ATP-dependent RNA helicase DDX41 OS	DDX41	0.0252378	0.767446
P31040	Succinate dehydrogenase [ubiquinone] flavoprotein subunit, mitochondrial OS	SDHA	0.0726463	0.764228
Q9P035	Very-long-chain (3R)-3-hydroxyacyl-[acyl-carrier protein] dehydratase 3 OS	PTPLAD1	0.013644	0.762056
Q96BW9	Mitochondrial translocator assembly and maintenance protein 41 homolog OS	TAMM41	0.019099	0.760511
O75306	NADH dehydrogenase [ubiquinone] iron-sulfur protein 2, mitochondrial OS	NDUFS2	0.0219039	0.758252
P19532	Transcription factor E3 OS	TFE3	0.0247114	0.756475
P55072	Transitional endoplasmic reticulum ATPase OS	VCP	0.00459228	0.748178
Q3ZCQ8	Mitochondrial import inner membrane translocase subunit TIM50 OS	TIMM50	0.0524217	0.746911
Q02413	Desmoglein-1 OS	DSG1	0.0568018	0.746103
O96008	Mitochondrial import receptor subunit TOM40 homolog OS	TOMM40	0.0405859	0.745094
P19404	NADH dehydrogenase [ubiquinone] flavoprotein 2, mitochondrial OS	NDUFV2	0.032426	0.74405
P00403	Cytochrome c oxidase subunit 2 OS	MT-CO2	0.0291726	0.741324
O94832	Unconventional myosin-Id OS	MYO1D	0.0222341	0.735266
P14927	Cytochrome b-c1 complex subunit 7 OS	UQCRB	0.0770906	0.732772
P09601	Heme oxygenase 1 OS	HMOX1	0.0576869	0.731386
Q7Z794	Keratin, type II cytoskeletal 1b OS	KRT77	0.0348384	0.729824
Q5SWX8	Protein odr-4 homolog OS	ODR4	0.0108874	0.728008
Q8TCT9	Minor histocompatibility antigen H13 OS	HM13	0.0108477	0.718644
Q9Y5V0	Zinc finger protein 706 OS	ZNF706	0.00605735	0.717051
P25311	Zinc-alpha-2-glycoprotein OS	AZGP1	0.0679435	0.714095
O43290	U4/U6.U5 tri-snRNP-associated protein 1 OS	SART1	0.0198975	0.714079
P13645	Keratin, type I cytoskeletal 10 OS	KRT10	0.0348216	0.712606
P16435	NADPH--cytochrome P450 reductase OS	POR	0.0683537	0.705204
P29966	Myristoylated alanine-rich C-kinase substrate OS	MARCKS	0.085517	0.704976
O75880	Protein SCO1 homolog, mitochondrial OS	SCO1	0.0343214	0.702716
P10321	HLA class I histocompatibility antigen, Cw-7 alpha chain OS	HLA-C	0.010922	0.701925
P09211	Glutathione S-transferase P OS	GSTP1	0.0277249	0.699844
P06493	Cyclin-dependent kinase 1 OS	CDK1	0.00940154	0.699086
P04075	Fructose-bisphosphate aldolase A OS	ALDOA	0.0201593	0.699061
Q08554	Desmocollin-1 OS	DSC1	0.0577071	0.696593
Q9UNE7	E3 ubiquitin-protein ligase CHIP OS	STUB1	0.0436992	0.682671
P14923	Junction plakoglobin OS	JUP	0.0413151	0.680131
P49257	Protein ERGIC-53 OS	LMAN1	0.00893908	0.669409
Q9Y4D1	Disheveled-associated activator of morphogenesis 1 OS	DAAM1	0.0699626	0.66802
P32322	Pyrroline-5-carboxylate reductase 1, mitochondrial OS	PYCR1	0.0250485	0.660859
Q9Y487	V-type proton ATPase 116 kDa subunit a isoform 2 OS	ATP6V0A2	0.0377347	0.65643
O75844	CAAX prenyl protease 1 homolog OS	ZMPSTE24	0.0154501	0.654341
O15400	Syntaxin-7 OS	STX7	0.0134795	0.65113
Q92542	Nicastrin OS	NCSTN	0.0220139	0.649854
O75940	Survival of motor neuron-related-splicing factor 30 OS	SMNDC1	0.0653376	0.648489
Q9Y320	Thioredoxin-related transmembrane protein 2 OS	TMX2	0.0117973	0.645994
P25685	DnaJ homolog subfamily B member 1 OS	DNAJB1	0.00252909	0.643368
Q13442	28 kDa heat- and acid-stable phosphoprotein OS	PDAP1	0.0370657	0.643357
P56537	Eukaryotic translation initiation factor 6 OS	EIF6	0.0100246	0.641959
O75489	NADH dehydrogenase [ubiquinone] iron-sulfur protein 3, mitochondrial OS	NDUFS3	0.0143276	0.641729
Q13813	Spectrin alpha chain, non-erythrocytic 1 OS	SPTAN1	0.0813267	0.638872
Q5BJF2	Transmembrane protein 97 OS	TMEM97	0.0436404	0.634557
P12277	Creatine kinase B-type OS	CKB	0.0787477	0.633316
Q9UBM7	7-dehydrocholesterol reductase OS	DHCR7	0.00498647	0.628831
O60313	Dynamin-like 120 kDa protein, mitochondrial OS	OPA1	0.0534435	0.620536
Q9BQA1	Methylosome protein 50 OS	WDR77	0.0814982	0.619963
Q9BRS2	Serine/threonine-protein kinase RIO1 OS	RIOK1	0.0190327	0.614032
P16615	Sarcoplasmic/endoplasmic reticulum calcium ATPase 2 OS	ATP2A2	0.00931538	0.613416
P50336	Protoporphyrinogen oxidase OS	PPOX	0.0334448	0.613382
Q2TAZ0	Autophagy-related protein 2 homolog A OS	ATG2A	0.0197715	0.610253
P18887	DNA repair protein XRCC1 OS	XRCC1	0.0561119	0.609519
O14744	Protein arginine N-methyltransferase 5 OS	PRMT5	0.0258336	0.607455
Q9P2R3	Ankyrin repeat and FYVE domain-containing protein 1 OS	ANKFY1	0.0460142	0.606604
Q5RKV6	Exosome complex component MTR3 OS	EXOSC6	0.067952	0.605747
P29692	Elongation factor 1-delta OS	EEF1D	0.0966471	0.603401
P14618	Pyruvate kinase PKM OS	PKM	0.0827701	0.60336
Q00059	Transcription factor A, mitochondrial OS	TFAM	0.0256563	0.602637
O94874	E3 UFM1-protein ligase 1 OS	UFL1	0.00743366	0.599536
O60762	Dolichol-phosphate mannosyltransferase subunit 1 OS	DPM1	0.0288998	0.59917
P22735	Protein-glutamine gamma-glutamyltransferase K OS	TGM1	0.0415193	0.599025
Q9BTV4	Transmembrane protein 43 OS	TMEM43	0.0144536	0.597986
Q13765	Nascent polypeptide-associated complex subunit alpha OS	NACA	0.0236579	0.597723
Q96P11	Putative methyltransferase NSUN5 OS	NSUN5	0.0570161	0.594247
Q13427	Peptidyl-prolyl cis-trans isomerase G OS	PPIG	0.0831156	0.593711
Q13428	Treacle protein OS	TCOF1	0.051559	0.59326
Q8N1N4	Keratin, type II cytoskeletal 78 OS	KRT78	0.0533662	0.59197
Q14151	Scaffold attachment factor B2 OS	SAFB2	0.0108839	0.591147
P51572	B-cell receptor-associated protein 31 OS	BCAP31	0.0241953	0.589512
Q8N183	Mimitin, mitochondrial OS	NDUFAF2	0.064096	0.587642
O00264	Membrane-associated progesterone receptor component 1 OS	PGRMC1	0.0166351	0.586317
P38606	V-type proton ATPase catalytic subunit A OS	ATP6V1A	0.00881794	0.585703
Q96BZ8	Leukocyte receptor cluster member 1 OS	LENG1	0.0436199	0.585384
Q9BRR8	G patch domain-containing protein 1 OS	GPATCH1	0.0462236	0.584867
O75396	Vesicle-trafficking protein SEC22b OS	SEC22B	0.0151117	0.580206
P62081	40S ribosomal protein S7 OS	RPS7	0.0275969	0.579975
Q2TBE0	CWF19-like protein 2 OS	CWF19L2	0.0997367	0.579948
Q14739	Lamin-B receptor OS	LBR	0.00167468	0.576929
P40616	ADP-ribosylation factor-like protein 1 OS	ARL1	0.0615129	0.575099
Q9UNZ5	Leydig cell tumor 10 kDa protein homolog OS	C19orf53	0.0220961	0.573246
O15127	Secretory carrier-associated membrane protein 2 OS	SCAMP2	0.0902321	0.571283
Q96S66	Chloride channel CLIC-like protein 1 OS	CLCC1	0.0253265	0.570234
Q9Y5T5	Ubiquitin carboxyl-terminal hydrolase 16 OS	USP16	0.0703592	0.567173
O60841	Eukaryotic translation initiation factor 5B OS	EIF5B	0.0654733	0.565875
Q99807	Ubiquinone biosynthesis protein COQ7 homolog OS	COQ7	0.0581315	0.564963
P22314	Ubiquitin-like modifier-activating enzyme 1 OS	UBA1	0.069144	0.564771
O75915	PRA1 family protein 3 OS	ARL6IP5	0.0730944	0.562723
O60716	Catenin delta-1 OS	CTNND1	0.0683628	0.562209
O95057	GTP-binding protein Di-Ras1 OS	DIRAS1	0.0879788	0.557703
Q5BJH7	Protein YIF1B OS	YIF1B	0.0109172	0.557231
Q00403	Transcription initiation factor IIB OS	GTF2B	0.038236	0.551669
Q15424	Scaffold attachment factor B1 OS	SAFB	0.0104709	0.549827
P10599	Thioredoxin OS	TXN	0.0152109	0.548178
P41223	Protein BUD31 homolog OS	BUD31	0.0396921	0.548109
P62273	40S ribosomal protein S29 OS	RPS29	0.0812	0.54771
O94919	Endonuclease domain-containing 1 protein OS	ENDOD1	0.00604169	0.546779
O15173	Membrane-associated progesterone receptor component 2 OS	PGRMC2	0.0442865	0.541071
Q5T2D3	OTU domain-containing protein 3 OS	OTUD3	0.0779803	0.537681
Q14254	Flotillin-2 OS	FLOT2	0.0644998	0.536468
Q96CS3	FAS-associated factor 2 OS	FAF2	0.0460485	0.535945
Q6P087	RNA pseudouridylate synthase domain-containing protein 3 OS	RPUSD3	0.0166264	0.534434
P61158	Actin-related protein 3 OS	ACTR3	0.0613894	0.533064
P36542	ATP synthase subunit gamma, mitochondrial OS	ATP5C1	0.0219816	0.532359
P02768	Serum albumin OS	ALB	0.0278042	0.531966
Q00610	Clathrin heavy chain 1 OS	CLTC	0.0615352	0.527932
Q5J8M3	ER membrane protein complex subunit 4 OS	EMC4	0.0854879	0.525556
P51571	Translocon-associated protein subunit delta OS	SSR4	0.0460495	0.524891
P31944	Caspase-14 OS	CASP14	0.0812564	0.524271
Q13823	Nucleolar GTP-binding protein 2 OS	GNL2	0.0362993	0.52425
Q15041	ADP-ribosylation factor-like protein 6-interacting protein 1 OS	ARL6IP1	0.0176542	0.52153
P04264	Keratin, type II cytoskeletal 1 OS	KRT1	0.0600537	0.521472
P52209	6-phosphogluconate dehydrogenase, decarboxylating OS	PGD	0.0822438	0.520241
O75419	Cell division control protein 45 homolog OS	CDC45	0.0540711	0.518633
P21281	V-type proton ATPase subunit B, brain isoform OS	ATP6V1B2	0.0654772	0.517879
Q9UKV5	E3 ubiquitin-protein ligase AMFR OS	AMFR	0.064273	0.514711
Q6IAN0	Dehydrogenase/reductase SDR family member 7B OS	DHRS7B	0.076349	0.513849
Q9UMX0	Ubiquilin-1 OS	UBQLN1	0.0459297	0.513341
O43491	Band 4.1-like protein 2 OS	EPB41L2	0.0183977	0.511211
Q9BUF5	Tubulin beta-6 chain OS	TUBB6	0.0362593	0.51023
Q15006	ER membrane protein complex subunit 2 OS	EMC2	0.00212219	0.50781
P20674	Cytochrome c oxidase subunit 5A, mitochondrial OS	COX5A	0.0309529	0.507623
O60831	PRA1 family protein 2 OS	PRAF2	0.0625759	0.504813
Q12907	Vesicular integral-membrane protein VIP36 OS	LMAN2	0.0220667	0.504478
Q6KB66	Keratin, type II cytoskeletal 80 OS	KRT80	0.0811812	0.502645
P62745	Rho-related GTP-binding protein RhoB OS	RHOB	0.0161124	0.501815
P39748	Flap endonuclease 1 OS	FEN1	0.0263768	0.495854
Q562R1	Beta-actin-like protein 2 OS	ACTBL2	0.0859455	0.493621
Q9NPD3	Exosome complex component RRP41 OS	EXOSC4	0.074457	0.491893
Q9UBU8	Mortality factor 4-like protein 1 OS	MORF4L1	0.0111443	0.491701
P68366	Tubulin alpha-4A chain OS	TUBA4A	0.078936	0.491581
Q8WUK0	Phosphatidylglycerophosphatase and protein-tyrosine phosphatase 1 OS	PTPMT1	0.0447535	0.491247
P04843	Dolichyl-diphosphooligosaccharide--protein glycosyltransferase subunit 1 OS	RPN1	0.00813106	0.491122
P04040	Catalase OS	CAT	0.0676853	0.488997
O14828	Secretory carrier-associated membrane protein 3 OS	SCAMP3	0.0305739	0.488821
P60953	Cell division control protein 42 homolog OS	CDC42	0.0899925	0.486047
Q9BT22	Chitobiosyldiphosphodolichol beta-mannosyltransferase OS	ALG1	0.0431189	0.48595
Q9NZ01	Very-long-chain enoyl-CoA reductase OS	TECR	0.0526039	0.481788
P20645	Cation-dependent mannose-6-phosphate receptor OS	M6PR	0.0489872	0.481719
P07741	Adenine phosphoribosyltransferase OS	APRT	0.0711819	0.47642
Q8NBN3	Transmembrane protein 87A OS	TMEM87A	0.0250185	0.47231
P13073	Cytochrome c oxidase subunit 4 isoform 1, mitochondrial OS	COX4I1	0.022155	0.471061
Q5UCC4	ER membrane protein complex subunit 10 OS	EMC10	0.0745426	0.469853
P49842	Serine/threonine-protein kinase 19 OS	STK19	0.0161693	0.469811
O14654	Insulin receptor substrate 4 OS	IRS4	0.0524051	0.469757
Q9NNW5	WD repeat-containing protein 6 OS	WDR6	0.00495537	0.468872
O75381	Peroxisomal membrane protein PEX14 OS	PEX14	0.0879422	0.467923
O43402	ER membrane protein complex subunit 8 OS	EMC8	0.0124007	0.464334
Q9Y6D0	Selenoprotein K OS	SELK	0.014291	0.464011
P00742	Coagulation factor X OS	F10	0.0706909	0.4627
Q8TEM1	Nuclear pore membrane glycoprotein 210 OS	NUP210	0.089353	0.462177
Q7Z3C6	Autophagy-related protein 9A OS	ATG9A	0.0405876	0.462018
Q5D862	Filaggrin-2 OS	FLG2	0.0344431	0.460556
O43760	Synaptogyrin-2 OS	SYNGR2	0.0202742	0.460418
Q9UNK0	Syntaxin-8 OS	STX8	0.0619392	0.459278
Q8IW75	Serpin A12 OS	SERPINA12	0.0710683	0.455356
Q9BU61	NADH dehydrogenase [ubiquinone] 1 alpha subcomplex assembly factor 3 OS	NDUFAF3	0.0411415	0.454738
P12004	Proliferating cell nuclear antigen OS	PCNA	0.0230624	0.454618
Q9Y5B9	FACT complex subunit SPT16 OS	SUPT16H	0.0708319	0.452958
Q96QA5	Gasdermin-A OS	GSDMA	0.0911073	0.452772
Q8N5F7	NF-kappa-B-activating protein OS	NKAP	0.0828308	0.452258
Q9C0E8	Protein lunapark OS	LNP	0.00513122	0.449331
P0C0L4	Complement C4-A OS	C4A	0.0658329	0.448367
Q7Z7H8	39S ribosomal protein L10, mitochondrial OS	MRPL10	0.0010308	0.447553
Q13505	Metaxin-1 OS	MTX1	0.0352601	0.447303
P61163	Alpha-centractin OS	ACTR1A	0.0264373	0.442757
Q96EY4	Translation machinery-associated protein 16 OS	TMA16	0.0320645	0.441728
P27986	Phosphatidylinositol 3-kinase regulatory subunit alpha OS	PIK3R1	0.0496515	0.44111
P08134	Rho-related GTP-binding protein RhoC OS	RHOC	0.0467716	0.437423
P62851	40S ribosomal protein S25 OS	RPS25	0.0698434	0.433671
P84095	Rho-related GTP-binding protein RhoG OS	RHOG	0.0561614	0.433518
P49755	Transmembrane emp24 domain-containing protein 10 OS	TMED10	0.033489	0.430993
P60468	Protein transport protein Sec61 subunit beta OS	SEC61B	0.043494	0.430645
P05556	Integrin beta-1 OS	ITGB1	0.0524338	0.428814
Q8NBM4	Ubiquitin-associated domain-containing protein 2 OS	UBAC2	0.0663312	0.428434
Q8TB61	Adenosine 3'-phospho 5'-phosphosulfate transporter 1 OS	SLC35B2	0.0622134	0.426919
Q96HY6	DDRGK domain-containing protein 1 OS	DDRGK1	0.0525016	0.426364
Q08188	Protein-glutamine gamma-glutamyltransferase E OS	TGM3	0.065428	0.424903
Q9H1I8	Activating signal cointegrator 1 complex subunit 2 OS	ASCC2	0.0903183	0.421859
Q9UG63	ATP-binding cassette sub-family F member 2 OS	ABCF2	0.0678037	0.419051
O95251	Histone acetyltransferase KAT7 OS	KAT7	0.0353314	0.418874
Q92598	Heat shock protein 105 kDa OS	HSPH1	0.0576583	0.417652
P23526	Adenosylhomocysteinase OS	AHCY	0.0745292	0.416359
O43709	Ribosome biogenesis methyltransferase WBSCR22 OS	WBSCR22	0.0354324	0.415313
Q6UW02	Cytochrome P450 20A1 OS	CYP20A1	0.0454911	0.415182
P46977	Dolichyl-diphosphooligosaccharide--protein glycosyltransferase subunit STT3A OS	STT3A	0.0654131	0.413976
P35268	60S ribosomal protein L22 OS	RPL22	0.0235838	0.406764
P28340	DNA polymerase delta catalytic subunit OS	POLD1	0.0970474	0.404963
P60174	Triosephosphate isomerase OS	TPI1	0.0997787	0.404783
Q9BU76	Multiple myeloma tumor-associated protein 2 OS	MMTAG2	0.0597201	0.403831
Q92979	Ribosomal RNA small subunit methyltransferase NEP1 OS	EMG1	0.0950763	0.401384
P62937	Peptidyl-prolyl cis-trans isomerase A OS	PPIA	0.0575336	0.399208
Q15005	Signal peptidase complex subunit 2 OS	SPCS2	0.0306568	0.397233
P58557	Putative ribonuclease OS	YBEY	0.0677524	0.396452
Q9BZ23	Pantothenate kinase 2, mitochondrial OS	PANK2	0.0435909	0.39487
Q00587	Cdc42 effector protein 1 OS	CDC42EP1	0.0803278	0.393936
P50402	Emerin OS	EMD	0.0163604	0.393566
Q9BRX9	WD repeat domain-containing protein 83 OS	WDR83	0.0560347	0.393469
Q9NYV4	Cyclin-dependent kinase 12 OS	CDK12	0.0523771	0.392303
Q969S3	Zinc finger protein 622 OS	ZNF622	0.0157858	0.39217
P17480	Nucleolar transcription factor 1 OS	UBTF	0.0377783	0.392075
Q6P5Z2	Serine/threonine-protein kinase N3 OS	PKN3	0.0588845	0.39101
Q8IY17	Neuropathy target esterase OS	PNPLA6	0.0658347	0.390974
Q08379	Golgin subfamily A member 2 OS	GOLGA2	0.0820753	0.390573
Q99755	Phosphatidylinositol 4-phosphate 5-kinase type-1 alpha OS	PIP5K1A	0.0306416	0.390009
Q9Y3C1	Nucleolar protein 16 OS	NOP16	0.0822914	0.387864
Q9Y2W2	WW domain-binding protein 11 OS	WBP11	0.0850107	0.386861
P07355	Annexin A2 OS	ANXA2	0.097472	0.383929
Q9NP80	Calcium-independent phospholipase A2-gamma OS	PNPLA8	0.0533665	0.380392
P08240	Signal recognition particle receptor subunit alpha OS	SRPR	0.030745	0.378787
Q9Y2G8	DnaJ homolog subfamily C member 16 OS	DNAJC16	0.037399	0.377298
O60518	Ran-binding protein 6 OS	RANBP6	0.0575575	0.376561
P02675	Fibrinogen beta chain OS	FGB	0.0533666	0.375915
Q68D91	Metallo-beta-lactamase domain-containing protein 2 OS	MBLAC2	0.0951423	0.375288
Q7Z2K6	Endoplasmic reticulum metallopeptidase 1 OS	ERMP1	0.0349581	0.374998
Q02790	Peptidyl-prolyl cis-trans isomerase FKBP4 OS	FKBP4	0.0616887	0.373362
O00541	Pescadillo homolog OS	PES1	0.0590367	0.370771
P02751	Fibronectin OS	FN1	0.0460236	0.367947
P53999	Activated RNA polymerase II transcriptional coactivator p15 OS	SUB1	0.0560767	0.367451
P05089	Arginase-1 OS	ARG1	0.093256	0.367249
Q86WV6	Stimulator of interferon genes protein OS	TMEM173	0.0349493	0.364722
P62829	60S ribosomal protein L23 OS	RPL23	0.0570676	0.36296
Q9P0V3	SH3 domain-binding protein 4 OS	SH3BP4	0.0663664	0.361972
P27824	Calnexin OS	CANX	0.0625997	0.360273
Q5JPE7	Nodal modulator 2 OS	NOMO2	0.0072796	0.355898
O75600	2-amino-3-ketobutyrate coenzyme A ligase, mitochondrial OS	GCAT	0.0821876	0.355076
Q8N5G2	Macoilin OS	TMEM57	0.0467061	0.353729
Q8IZQ5	Selenoprotein H OS	SELH	0.0770795	0.35284
O75477	Erlin-1 OS	ERLIN1	0.0434498	0.352544
O00567	Nucleolar protein 56 OS	NOP56	0.0378284	0.350398
O14966	Ras-related protein Rab-7L1 OS	RAB7L1	0.0898371	0.349153
Q9UJK0	Ribosome biogenesis protein TSR3 homolog OS	TSR3	0.0288873	0.348555
Q99653	Calcineurin B homologous protein 1 OS	CHP1	0.0588703	0.346427
P46783	40S ribosomal protein S10 OS	RPS10	0.0680245	0.346213
Q9H5Z1	Probable ATP-dependent RNA helicase DHX35 OS	DHX35	0.0583916	0.345976
P05067	Amyloid beta A4 protein OS	APP	0.0575867	0.343054
Q9Y282	Endoplasmic reticulum-Golgi intermediate compartment protein 3 OS	ERGIC3	0.0672921	0.341518
Q15776	Zinc finger protein with KRAB and SCAN domains 8 OS	ZKSCAN8	0.0757799	0.341092
Q32NB8	CDP-diacylglycerol--glycerol-3-phosphate 3-phosphatidyltransferase, mitochondrial OS	PGS1	0.0456081	0.339725
P21953	2-oxoisovalerate dehydrogenase subunit beta, mitochondrial OS	BCKDHB	0.0969597	0.33914
P49736	DNA replication licensing factor MCM2 OS	MCM2	0.0687253	0.337837
Q99543	DnaJ homolog subfamily C member 2 OS	DNAJC2	0.0235713	0.337191
O95292	Vesicle-associated membrane protein-associated protein B/C OS	VAPB	0.0911613	0.334814
Q7Z7H5	Transmembrane emp24 domain-containing protein 4 OS	TMED4	0.0222298	0.334193
O75342	Arachidonate 12-lipoxygenase, 12R-type OS	ALOX12B	0.0996396	0.333937
Q14147	Probable ATP-dependent RNA helicase DHX34 OS	DHX34	0.0902058	0.33275
P08183	Multidrug resistance protein 1 OS	ABCB1	0.0614589	0.332389
P62857	40S ribosomal protein S28 OS	RPS28	0.08133	0.332137
Q9UI30	tRNA methyltransferase 112 homolog OS	TRMT112	0.0573406	0.330646
Q86YV9	Hermansky-Pudlak syndrome 6 protein OS	HPS6	0.0436639	0.328844
P30153	Serine/threonine-protein phosphatase 2A 65 kDa regulatory subunit A alpha isoform OS	PPP2R1A	0.0434629	0.324604
P63173	60S ribosomal protein L38 OS	RPL38	0.0583472	0.322332
Q96JB5	CDK5 regulatory subunit-associated protein 3 OS	CDK5RAP3	0.053426	0.322105
Q96CB9	5-methylcytosine rRNA methyltransferase NSUN4 OS	NSUN4	0.00727769	0.321646
Q92930	Ras-related protein Rab-8B OS	RAB8B	0.0628489	0.319956
P60866	40S ribosomal protein S20 OS	RPS20	0.0221708	0.318711
P06733	Alpha-enolase OS	ENO1	0.0374744	0.312081
Q15363	Transmembrane emp24 domain-containing protein 2 OS	TMED2	0.0326352	0.310534
Q9NRW7	Vacuolar protein sorting-associated protein 45 OS	VPS45	0.0575593	0.310478
Q8IY81	pre-rRNA processing protein FTSJ3 OS	FTSJ3	0.0901076	0.30897
Q9HBF4	Zinc finger FYVE domain-containing protein 1 OS	ZFYVE1	0.0770972	0.307638
P61006	Ras-related protein Rab-8A OS	RAB8A	0.0657957	0.30659
Q9HCD5	Nuclear receptor coactivator 5 OS	NCOA5	0.047354	0.302643
Q9HBH5	Retinol dehydrogenase 14 OS	RDH14	0.00606322	0.302499
Q6ZT21	Transmembrane protein with metallophosphoesterase domain OS	TMPPE	0.0262613	0.301449
P55084	Trifunctional enzyme subunit beta, mitochondrial OS	HADHB	0.0576186	0.300294
O15111	Inhibitor of nuclear factor kappa-B kinase subunit alpha OS	CHUK	0.0772996	0.299783
Q9P0I2	ER membrane protein complex subunit 3 OS	EMC3	0.0162562	0.299013
Q6UWP7	Lysocardiolipin acyltransferase 1 OS	LCLAT1	0.0677656	0.298423
Q6P1X5	Transcription initiation factor TFIID subunit 2 OS	TAF2	0.0059723	0.297658
Q9NQS1	Cell death regulator Aven OS	AVEN	0.0927694	0.294507
O60942	mRNA-capping enzyme OS	RNGTT	0.0997052	0.293785
Q99720	Sigma non-opioid intracellular receptor 1 OS	SIGMAR1	0.0189703	0.293568
Q8TAD8	Smad nuclear-interacting protein 1 OS	SNIP1	0.0382601	0.292696
P0CW22	40S ribosomal protein S17-like OS	RPS17L	0.0863296	0.290894
Q8WUY1	Protein THEM6 OS	THEM6	0.0158724	0.29087
P43307	Translocon-associated protein subunit alpha OS	SSR1	0.0936686	0.290644
Q9Y672	Dolichyl pyrophosphate Man9GlcNAc2 alpha-1,3-glucosyltransferase OS	ALG6	0.0436191	0.290417
P35221	Catenin alpha-1 OS	CTNNA1	0.0470383	0.290098
Q9BQG0	Myb-binding protein 1A OS	MYBBP1A	0.0590698	0.289254
Q9Y266	Nuclear migration protein nudC OS	NUDC	0.0684835	0.285949
Q9NS86	LanC-like protein 2 OS	LANCL2	0.076743	0.28497
Q9Y4P3	Transducin beta-like protein 2 OS	TBL2	0.0442439	0.280338
Q6R327	Rapamycin-insensitive companion of mTOR OS	RICTOR	0.0436382	0.280293
P08238	Heat shock protein HSP 90-beta OS	HSP90AB1	0.0326091	0.280285
P19367	Hexokinase-1 OS	HK1	0.067415	0.279155
Q9Y3B3	Transmembrane emp24 domain-containing protein 7 OS	TMED7	0.0973953	0.278703
Q86VP6	Cullin-associated NEDD8-dissociated protein 1 OS	CAND1	0.0329133	0.278248
P28331	NADH-ubiquinone oxidoreductase 75 kDa subunit, mitochondrial OS	NDUFS1	0.0411973	0.277759
Q96EY1	DnaJ homolog subfamily A member 3, mitochondrial OS	DNAJA3	0.0712072	0.275784
Q14596	Next to BRCA1 gene 1 protein OS	NBR1	0.0770819	0.275414
Q8TCJ2	Dolichyl-diphosphooligosaccharide--protein glycosyltransferase subunit STT3B OS	STT3B	0.0575528	0.275302
Q9NX40	OCIA domain-containing protein 1 OS	OCIAD1	0.0306352	0.274768
O43933	Peroxisome biogenesis factor 1 OS	PEX1	0.0429502	0.273812
P62140	Serine/threonine-protein phosphatase PP1-beta catalytic subunit OS	PPP1CB	0.0879712	0.273744
P13796	Plastin-2 OS	LCP1	0.0597056	0.272985
P46459	Vesicle-fusing ATPase OS	NSF	0.0415541	0.272233
Q86Y82	Syntaxin-12 OS	STX12	0.0704034	0.272223
P47756	F-actin-capping protein subunit beta OS	CAPZB	0.0109909	0.271762
Q9NP64	Nucleolar protein of 40 kDa OS	ZCCHC17	0.0536401	0.269463
Q14160	Protein scribble homolog OS	SCRIB	0.0638374	0.269176
P01024	Complement C3 OS	C3	0.0685734	0.269111
P29372	DNA-3-methyladenine glycosylase OS	MPG	0.0871203	0.268803
Q9Y679	Ancient ubiquitous protein 1 OS	AUP1	0.0967294	0.267667
P08865	40S ribosomal protein SA OS	RPSA	0.0242153	0.265605
P43304	Glycerol-3-phosphate dehydrogenase, mitochondrial OS	GPD2	0.0451484	0.2623
Q8N163	Cell cycle and apoptosis regulator protein 2 OS	CCAR2	0.0824444	0.262094
Q9HD20	Probable cation-transporting ATPase 13A1 OS	ATP13A1	0.0644541	0.2602
Q9Y6D5	Brefeldin A-inhibited guanine nucleotide-exchange protein 2 OS	ARFGEF2	0.0575236	0.258964
Q969Y2	tRNA modification GTPase GTPBP3, mitochondrial OS	GTPBP3	0.0181936	0.256756
Q96G21	U3 small nucleolar ribonucleoprotein protein IMP4 OS	IMP4	0.0811981	0.255569
Q9BVK6	Transmembrane emp24 domain-containing protein 9 OS	TMED9	0.0664117	0.255194
Q6NXE6	Armadillo repeat-containing protein 6 OS	ARMC6	0.0661925	0.254758
Q8NF37	Lysophosphatidylcholine acyltransferase 1 OS	LPCAT1	0.0386694	0.251754
P59998	Actin-related protein 2/3 complex subunit 4 OS	ARPC4	0.0955051	0.251658
A0FGR8	Extended synaptotagmin-2 OS	ESYT2	0.0833152	0.250563
O60245	Protocadherin-7 OS	PCDH7	0.0661836	0.246715
P09874	Poly [ADP-ribose] polymerase 1 OS	PARP1	0.0903574	0.239702
P26641	Elongation factor 1-gamma OS	EEF1G	0.0450971	0.23967
Q07065	Cytoskeleton-associated protein 4 OS	CKAP4	0.0932245	0.239304
Q9BZF1	Oxysterol-binding protein-related protein 8 OS	OSBPL8	0.0853134	0.238453
P53618	Coatomer subunit beta OS	COPB1	0.0235774	0.238074
P62191	26S protease regulatory subunit 4 OS	PSMC1	0.0543931	0.235427
Q9Y6A4	UPF0468 protein C16orf80 OS	C16orf80	0.0578968	0.235298
P28074	Proteasome subunit beta type-5 OS	PSMB5	0.0363736	0.235183
P11388	DNA topoisomerase 2-alpha OS	TOP2A	0.0951286	0.23298
P20719	Homeobox protein Hox-A5 OS	HOXA5	0.0831556	0.232193
Q15392	Delta(24)-sterol reductase OS	DHCR24	0.046966	0.230586
Q969G3	SWI/SNF-related matrix-associated actin-dependent regulator of chromatin subfamily E member 1 OS	SMARCE1	0.0468765	0.228308
P49720	Proteasome subunit beta type-3 OS	PSMB3	0.0143536	0.227041
P37108	Signal recognition particle 14 kDa protein OS	SRP14	0.0726766	0.226716
Q12981	Vesicle transport protein SEC20 OS	BNIP1	0.0343767	0.225813
P62244	40S ribosomal protein S15a OS	RPS15A	0.041053	0.225564
Q9NTJ5	Phosphatidylinositide phosphatase SAC1 OS	SACM1L	0.0574847	0.225207
P50750	Cyclin-dependent kinase 9 OS	CDK9	0.0900893	0.2248
P11172	Uridine 5'-monophosphate synthase OS	UMPS	0.0655463	0.222753
P60842	Eukaryotic initiation factor 4A-I OS	EIF4A1	0.0345243	0.218957
P07900	Heat shock protein HSP 90-alpha OS	HSP90AA1	0.0523202	0.215789
P62258	14-3-3 protein epsilon OS	YWHAE	0.0902339	0.215108
Q96T76	MMS19 nucleotide excision repair protein homolog OS	MMS19	0.0599159	0.214427
Q8WU90	Zinc finger CCCH domain-containing protein 15 OS	ZC3H15	0.060244	0.213717
Q9NX58	Cell growth-regulating nucleolar protein OS	LYAR	0.0910981	0.212489
Q9Y678	Coatomer subunit gamma-1 OS	COPG1	0.0750968	0.211143
P61221	ATP-binding cassette sub-family E member 1 OS	ABCE1	0.08101	0.211085
Q8WWI1	LIM domain only protein 7 OS	LMO7	0.0911382	0.210152
P61803	Dolichyl-diphosphooligosaccharide--protein glycosyltransferase subunit DAD1 OS	DAD1	0.0916888	0.209349
Q969V3	Nicalin OS	NCLN	0.0712134	0.209114
Q86Y07	Serine/threonine-protein kinase VRK2 OS	VRK2	0.00749477	0.207309
O15120	1-acyl-sn-glycerol-3-phosphate acyltransferase beta OS	AGPAT2	0.0896414	0.206944
Q9H9Y6	DNA-directed RNA polymerase I subunit RPA2 OS	POLR1B	0.091817	0.206394
Q9H3U1	Protein unc-45 homolog A OS	UNC45A	0.0833515	0.203862
P32969	60S ribosomal protein L9 OS	RPL9	0.0221964	0.203229
Q96AX1	Vacuolar protein sorting-associated protein 33A OS	VPS33A	0.0654098	0.201065
Q13131	5'-AMP-activated protein kinase catalytic subunit alpha-1 OS	PRKAA1	0.0725779	0.200211

## Sheet: L16P
Accession	Description	Gene	Q-value	Avg Log2 transformation
Q9Y3A6	Transmembrane emp24 domain-containing protein 5 OS=Homo sapiens GN=TMED5 PE=1 SV=1	TMED5	0.083165	2.17676
P27824	Calnexin OS=Homo sapiens GN=CANX PE=1 SV=2	CANX	0.0217651	2.01015
P49257	Protein ERGIC-53 OS=Homo sapiens GN=LMAN1 PE=1 SV=2	LMAN1	0.020567	1.63207
P62979	Ubiquitin-40S ribosomal protein S27a OS=Homo sapiens GN=RPS27A PE=1 SV=2	RPS27A	0.0205204	1.61952
O15260	Surfeit locus protein 4 OS=Homo sapiens GN=SURF4 PE=1 SV=3	SURF4	0.0299136	1.50691
Q8TCT9	Minor histocompatibility antigen H13 OS=Homo sapiens GN=HM13 PE=1 SV=1	HM13	0.0258815	1.45181
Q12907	Vesicular integral-membrane protein VIP36 OS=Homo sapiens GN=LMAN2 PE=1 SV=1	LMAN2	0.025782	1.35152
O96005	Cleft lip and palate transmembrane protein 1 OS=Homo sapiens GN=CLPTM1 PE=1 SV=1	CLPTM1	0.0716804	1.31377
Q9NZ01	Very-long-chain enoyl-CoA reductase OS=Homo sapiens GN=TECR PE=1 SV=1	TECR	0.0452906	1.29254
Q9P035	Very-long-chain (3R)-3-hydroxyacyl-[acyl-carrier protein] dehydratase 3 OS=Homo sapiens GN=PTPLAD1 PE=1 SV=2	PTPLAD1	0.0309292	1.28651
P55072	Transitional endoplasmic reticulum ATPase OS=Homo sapiens GN=VCP PE=1 SV=4	VCP	0.0223034	1.2698
P16615	Sarcoplasmic/endoplasmic reticulum calcium ATPase 2 OS=Homo sapiens GN=ATP2A2 PE=1 SV=1	ATP2A2	0.0313189	1.25797
O75396	Vesicle-trafficking protein SEC22b OS=Homo sapiens GN=SEC22B PE=1 SV=4	SEC22B	0.0208541	1.25666
P51572	B-cell receptor-associated protein 31 OS=Homo sapiens GN=BCAP31 PE=1 SV=3	BCAP31	0.00899744	1.24356
O75844	CAAX prenyl protease 1 homolog OS=Homo sapiens GN=ZMPSTE24 PE=1 SV=2	ZMPSTE24	0.0312504	1.24345
Q96S66	Chloride channel CLIC-like protein 1 OS=Homo sapiens GN=CLCC1 PE=1 SV=1	CLCC1	0.0356504	1.23461
Q9BVK6	Transmembrane emp24 domain-containing protein 9 OS=Homo sapiens GN=TMED9 PE=1 SV=2	TMED9	0.0485601	1.19259
Q9BTV4	Transmembrane protein 43 OS=Homo sapiens GN=TMEM43 PE=1 SV=1	TMEM43	0.0296441	1.18523
Q99720	Sigma non-opioid intracellular receptor 1 OS=Homo sapiens GN=SIGMAR1 PE=1 SV=1	SIGMAR1	0.0393998	1.17579
P08195	4F2 cell-surface antigen heavy chain OS=Homo sapiens GN=SLC3A2 PE=1 SV=3	SLC3A2	0.035305	1.17474
Q9Y320	Thioredoxin-related transmembrane protein 2 OS=Homo sapiens GN=TMX2 PE=1 SV=1	TMX2	0.0247426	1.12536
Q9BVC6	Transmembrane protein 109 OS=Homo sapiens GN=TMEM109 PE=1 SV=1	TMEM109	0.0291888	1.11083
Q14739	Lamin-B receptor OS=Homo sapiens GN=LBR PE=1 SV=2	LBR	0.0221765	1.10417
Q9Y282	Endoplasmic reticulum-Golgi intermediate compartment protein 3 OS=Homo sapiens GN=ERGIC3 PE=1 SV=1	ERGIC3	0.0294543	1.08733
Q5J8M3	ER membrane protein complex subunit 4 OS=Homo sapiens GN=EMC4 PE=1 SV=2	EMC4	0.0558644	1.08424
P67812	Signal peptidase complex catalytic subunit SEC11A OS=Homo sapiens GN=SEC11A PE=1 SV=1	SEC11A	0.017242	1.0834
P04843	Dolichyl-diphosphooligosaccharide--protein glycosyltransferase subunit 1 OS=Homo sapiens GN=RPN1 PE=1 SV=1	RPN1	0.0226502	1.07593
P49755	Transmembrane emp24 domain-containing protein 10 OS=Homo sapiens GN=TMED10 PE=1 SV=2	TMED10	0.0449192	1.06981
Q15005	Signal peptidase complex subunit 2 OS=Homo sapiens GN=SPCS2 PE=1 SV=3	SPCS2	0.030361	1.05863
Q9H3N1	Thioredoxin-related transmembrane protein 1 OS=Homo sapiens GN=TMX1 PE=1 SV=1	TMX1	0.0926801	1.04539
Q5BJH7	Protein YIF1B OS=Homo sapiens GN=YIF1B PE=1 SV=1	YIF1B	0.029354	1.04158
O00264	Membrane-associated progesterone receptor component 1 OS=Homo sapiens GN=PGRMC1 PE=1 SV=3	PGRMC1	0.0453883	1.02694
Q15392	Delta(24)-sterol reductase OS=Homo sapiens GN=DHCR24 PE=1 SV=2	DHCR24	0.0198884	1.01215
P25685	DnaJ homolog subfamily B member 1 OS=Homo sapiens GN=DNAJB1 PE=1 SV=4	DNAJB1	0.0346599	0.998357
P39656	Dolichyl-diphosphooligosaccharide--protein glycosyltransferase 48 kDa subunit OS=Homo sapiens GN=DDOST PE=1 SV=4	DDOST	0.0239598	0.994029
P46977	Dolichyl-diphosphooligosaccharide--protein glycosyltransferase subunit STT3A OS=Homo sapiens GN=STT3A PE=1 SV=2	STT3A	0.0250539	0.991886
Q15363	Transmembrane emp24 domain-containing protein 2 OS=Homo sapiens GN=TMED2 PE=1 SV=1	TMED2	0.0451764	0.982923
P05114	Non-histone chromosomal protein HMG-14 OS=Homo sapiens GN=HMGN1 PE=1 SV=3	HMGN1	0.034723	0.98072
O60831	PRA1 family protein 2 OS=Homo sapiens GN=PRAF2 PE=1 SV=1	PRAF2	0.0201825	0.975141
Q9H089	Large subunit GTPase 1 homolog OS=Homo sapiens GN=LSG1 PE=1 SV=2	LSG1	0.0293003	0.972824
O15173	Membrane-associated progesterone receptor component 2 OS=Homo sapiens GN=PGRMC2 PE=1 SV=1	PGRMC2	0.0244066	0.969997
Q7Z7H5	Transmembrane emp24 domain-containing protein 4 OS=Homo sapiens GN=TMED4 PE=1 SV=1	TMED4	0.00597905	0.963089
P05204	Non-histone chromosomal protein HMG-17 OS=Homo sapiens GN=HMGN2 PE=1 SV=3	HMGN2	0.0473464	0.950106
O60762	Dolichol-phosphate mannosyltransferase subunit 1 OS=Homo sapiens GN=DPM1 PE=1 SV=1	DPM1	0.0450272	0.90293
Q15904	V-type proton ATPase subunit S1 OS=Homo sapiens GN=ATP6AP1 PE=1 SV=2	ATP6AP1	0.0487965	0.898483
Q9UGP8	Translocation protein SEC63 homolog OS=Homo sapiens GN=SEC63 PE=1 SV=2	SEC63	0.0297839	0.896431
Q9UBM7	7-dehydrocholesterol reductase OS=Homo sapiens GN=DHCR7 PE=1 SV=1	DHCR7	0.0298998	0.869434
A1L0T0	Acetolactate synthase-like protein OS=Homo sapiens GN=ILVBL PE=1 SV=2	ILVBL	0.070597	0.855381
Q9H0U3	Magnesium transporter protein 1 OS=Homo sapiens GN=MAGT1 PE=1 SV=1	MAGT1	0.00662157	0.852737
Q14165	Malectin OS=Homo sapiens GN=MLEC PE=1 SV=1	MLEC	0.0474559	0.848696
P04844	Dolichyl-diphosphooligosaccharide--protein glycosyltransferase subunit 2 OS=Homo sapiens GN=RPN2 PE=1 SV=3	RPN2	0.00831979	0.836302
O43760	Synaptogyrin-2 OS=Homo sapiens GN=SYNGR2 PE=1 SV=1	SYNGR2	0.0345716	0.829682
Q96CS3	FAS-associated factor 2 OS=Homo sapiens GN=FAF2 PE=1 SV=2	FAF2	0.0456822	0.827589
Q8TCJ2	Dolichyl-diphosphooligosaccharide--protein glycosyltransferase subunit STT3B OS=Homo sapiens GN=STT3B PE=1 SV=1	STT3B	0.0489815	0.822747
P51571	Translocon-associated protein subunit delta OS=Homo sapiens GN=SSR4 PE=1 SV=1	SSR4	0.00920748	0.80146
Q6UWP7	Lysocardiolipin acyltransferase 1 OS=Homo sapiens GN=LCLAT1 PE=1 SV=1	LCLAT1	0.0479902	0.771552
O94874	E3 UFM1-protein ligase 1 OS=Homo sapiens GN=UFL1 PE=1 SV=2	UFL1	0.025371	0.763006
O94919	Endonuclease domain-containing 1 protein OS=Homo sapiens GN=ENDOD1 PE=1 SV=2	ENDOD1	0.0487064	0.753098
Q8WUY1	Protein THEM6 OS=Homo sapiens GN=THEM6 PE=1 SV=2	THEM6	0.0484682	0.748936
Q5JPE7	Nodal modulator 2 OS=Homo sapiens GN=NOMO2 PE=1 SV=1	NOMO2	0.0971167	0.748032
Q9NTJ5	Phosphatidylinositide phosphatase SAC1 OS=Homo sapiens GN=SACM1L PE=1 SV=2	SACM1L	0.0299381	0.743309
Q86X95	Corepressor interacting with RBPJ 1 OS=Homo sapiens GN=CIR1 PE=1 SV=1	CIR1	0.0422877	0.741196
P57088	Transmembrane protein 33 OS=Homo sapiens GN=TMEM33 PE=1 SV=2	TMEM33	0.0451402	0.718417
P08240	Signal recognition particle receptor subunit alpha OS=Homo sapiens GN=SRPR PE=1 SV=2	SRPR	0.0598579	0.713773
Q969V3	Nicalin OS=Homo sapiens GN=NCLN PE=1 SV=2	NCLN	0.0484524	0.708734
Q8TEM1	Nuclear pore membrane glycoprotein 210 OS=Homo sapiens GN=NUP210 PE=1 SV=3	NUP210	0.0799621	0.706903
P43307	Translocon-associated protein subunit alpha OS=Homo sapiens GN=SSR1 PE=1 SV=3	SSR1	0.0241801	0.700555
Q15006	ER membrane protein complex subunit 2 OS=Homo sapiens GN=EMC2 PE=1 SV=1	EMC2	0.0212367	0.696419
Q9Y3B3	Transmembrane emp24 domain-containing protein 7 OS=Homo sapiens GN=TMED7 PE=1 SV=2	TMED7	0.02829	0.691441
Q96JB5	CDK5 regulatory subunit-associated protein 3 OS=Homo sapiens GN=CDK5RAP3 PE=1 SV=2	CDK5RAP3	0.0206864	0.681128
O43402	ER membrane protein complex subunit 8 OS=Homo sapiens GN=EMC8 PE=1 SV=1	EMC8	0.0490593	0.6599
Q9Y6D0	Selenoprotein K OS=Homo sapiens GN=SELK PE=1 SV=3	SELK	0.0373542	0.655212
Q9Y5M8	Signal recognition particle receptor subunit beta OS=Homo sapiens GN=SRPRB PE=1 SV=3	SRPRB	0.0256232	0.643022
Q9C0E8	Protein lunapark OS=Homo sapiens GN=LNP PE=1 SV=2	LNP	0.0288106	0.642207
Q6UW02	Cytochrome P450 20A1 OS=Homo sapiens GN=CYP20A1 PE=2 SV=1	CYP20A1	0.0955533	0.63256
Q96A33	Coiled-coil domain-containing protein 47 OS=Homo sapiens GN=CCDC47 PE=1 SV=1	CCDC47	0.0310236	0.615936
Q9Y679	Ancient ubiquitous protein 1 OS=Homo sapiens GN=AUP1 PE=1 SV=1	AUP1	0.0300652	0.595891
Q9NRG9	Aladin OS=Homo sapiens GN=AAAS PE=1 SV=1	AAAS	0.0839456	0.585432
Q9H1I8	Activating signal cointegrator 1 complex subunit 2 OS=Homo sapiens GN=ASCC2 PE=1 SV=3	ASCC2	0.0875154	0.583439
P61619	Protein transport protein Sec61 subunit alpha isoform 1 OS=Homo sapiens GN=SEC61A1 PE=1 SV=2	SEC61A1	0.0508671	0.579729
O75940	Survival of motor neuron-related-splicing factor 30 OS=Homo sapiens GN=SMNDC1 PE=1 SV=1	SMNDC1	0.0288702	0.577393
O94905	Erlin-2 OS=Homo sapiens GN=ERLIN2 PE=1 SV=1	ERLIN2	0.045733	0.574908
P60468	Protein transport protein Sec61 subunit beta OS=Homo sapiens GN=SEC61B PE=1 SV=2	SEC61B	0.0877845	0.572604
Q70UQ0	Inhibitor of nuclear factor kappa-B kinase-interacting protein OS=Homo sapiens GN=IKBIP PE=1 SV=1	IKBIP	0.0288929	0.572574
O00479	High mobility group nucleosome-binding domain-containing protein 4 OS=Homo sapiens GN=HMGN4 PE=1 SV=3	HMGN4	0.0451668	0.570672
Q7Z2K6	Endoplasmic reticulum metallopeptidase 1 OS=Homo sapiens GN=ERMP1 PE=1 SV=2	ERMP1	0.0857624	0.547452
O14579	Coatomer subunit epsilon OS=Homo sapiens GN=COPE PE=1 SV=3	COPE	0.091651	0.545686
Q9BRS2	Serine/threonine-protein kinase RIO1 OS=Homo sapiens GN=RIOK1 PE=1 SV=2	RIOK1	0.0285234	0.544562
O75477	Erlin-1 OS=Homo sapiens GN=ERLIN1 PE=1 SV=1	ERLIN1	0.00786405	0.542793
P61421	V-type proton ATPase subunit d 1 OS=Homo sapiens GN=ATP6V0D1 PE=1 SV=1	ATP6V0D1	0.0451453	0.541766
Q9H583	HEAT repeat-containing protein 1 OS=Homo sapiens GN=HEATR1 PE=1 SV=3	HEATR1	0.0841973	0.541448
Q9HD20	Probable cation-transporting ATPase 13A1 OS=Homo sapiens GN=ATP13A1 PE=1 SV=2	ATP13A1	0.0455058	0.528476
Q12981	Vesicle transport protein SEC20 OS=Homo sapiens GN=BNIP1 PE=1 SV=3	BNIP1	0.0354173	0.521198
Q07065	Cytoskeleton-associated protein 4 OS=Homo sapiens GN=CKAP4 PE=1 SV=2	CKAP4	0.0298918	0.519279
P50402	Emerin OS=Homo sapiens GN=EMD PE=1 SV=1	EMD	0.0284495	0.507484
P30049	ATP synthase subunit delta, mitochondrial OS=Homo sapiens GN=ATP5D PE=1 SV=2	ATP5D	0.0856257	0.503092
Q92542	Nicastrin OS=Homo sapiens GN=NCSTN PE=1 SV=2	NCSTN	0.0846654	0.502893
Q96HY6	DDRGK domain-containing protein 1 OS=Homo sapiens GN=DDRGK1 PE=1 SV=2	DDRGK1	0.0509328	0.497455
O75915	PRA1 family protein 3 OS=Homo sapiens GN=ARL6IP5 PE=1 SV=1	ARL6IP5	0.065536	0.469714
P51648	Fatty aldehyde dehydrogenase OS=Homo sapiens GN=ALDH3A2 PE=1 SV=1	ALDH3A2	0.0694261	0.469361
P13746	HLA class I histocompatibility antigen, A-11 alpha chain OS=Homo sapiens GN=HLA-A PE=1 SV=1	HLA-A	0.0502674	0.465078
Q9Y5B9	FACT complex subunit SPT16 OS=Homo sapiens GN=SUPT16H PE=1 SV=1	SUPT16H	0.0292085	0.452337
Q15758	Neutral amino acid transporter B(0) OS=Homo sapiens GN=SLC1A5 PE=1 SV=2	SLC1A5	0.0437971	0.45196
Q9P0I2	ER membrane protein complex subunit 3 OS=Homo sapiens GN=EMC3 PE=1 SV=3	EMC3	0.0350932	0.451785
P84243	Histone H3.3 OS=Homo sapiens GN=H3F3A PE=1 SV=2	H3F3A	0.0647059	0.441331
P61803	Dolichyl-diphosphooligosaccharide--protein glycosyltransferase subunit DAD1 OS=Homo sapiens GN=DAD1 PE=1 SV=3	DAD1	0.0333587	0.436921
A6NL28	Putative tropomyosin alpha-3 chain-like protein OS=Homo sapiens PE=5 SV=2	5	0.0761958	0.433678
P08107	Heat shock 70 kDa protein 1A/1B OS=Homo sapiens GN=HSPA1A PE=1 SV=5	HSPA1A	0.0298528	0.432212
Q14331	Protein FRG1 OS=Homo sapiens GN=FRG1 PE=1 SV=1	FRG1	0.0800065	0.429081
O95292	Vesicle-associated membrane protein-associated protein B/C OS=Homo sapiens GN=VAPB PE=1 SV=3	VAPB	0.0810537	0.425036
Q9Y2G8	DnaJ homolog subfamily C member 16 OS=Homo sapiens GN=DNAJC16 PE=2 SV=3	DNAJC16	0.0325846	0.405428
Q9Y4L1	Hypoxia up-regulated protein 1 OS=Homo sapiens GN=HYOU1 PE=1 SV=1	HYOU1	0.0492184	0.403645
Q96CP6	GRAM domain-containing protein 1A OS=Homo sapiens GN=GRAMD1A PE=1 SV=2	GRAMD1A	0.0474518	0.385905
P18031	Tyrosine-protein phosphatase non-receptor type 1 OS=Homo sapiens GN=PTPN1 PE=1 SV=1	PTPN1	0.0646764	0.372234
O15400	Syntaxin-7 OS=Homo sapiens GN=STX7 PE=1 SV=4	STX7	0.0721904	0.365291
O15269	Serine palmitoyltransferase 1 OS=Homo sapiens GN=SPTLC1 PE=1 SV=1	SPTLC1	0.0311612	0.363259
P05023	Sodium/potassium-transporting ATPase subunit alpha-1 OS=Homo sapiens GN=ATP1A1 PE=1 SV=1	ATP1A1	0.0569661	0.356265
P35613	Basigin OS=Homo sapiens GN=BSG PE=1 SV=2	BSG	0.0301744	0.354214
Q96RT1	Protein LAP2 OS=Homo sapiens GN=ERBB2IP PE=1 SV=2	ERBB2IP	0.0585754	0.345594
P45880	Voltage-dependent anion-selective channel protein 2 OS=Homo sapiens GN=VDAC2 PE=1 SV=2	VDAC2	0.0498968	0.313028
Q96AG4	Leucine-rich repeat-containing protein 59 OS=Homo sapiens GN=LRRC59 PE=1 SV=1	LRRC59	0.0248329	0.295263
P62805	Histone H4 OS=Homo sapiens GN=HIST1H4A PE=1 SV=2	HIST1H4A	0.0817056	0.289456
Q9BTT0	Acidic leucine-rich nuclear phosphoprotein 32 family member E OS=Homo sapiens GN=ANP32E PE=1 SV=1	ANP32E	0.0814896	0.265403
Q15776	Zinc finger protein with KRAB and SCAN domains 8 OS=Homo sapiens GN=ZKSCAN8 PE=1 SV=2	ZKSCAN8	0.0561229	0.255358
P11388	DNA topoisomerase 2-alpha OS=Homo sapiens GN=TOP2A PE=1 SV=3	TOP2A	0.0543822	0.251452
Q86UP2	Kinectin OS=Homo sapiens GN=KTN1 PE=1 SV=1	KTN1	0.0482796	0.241611
P01024	Complement C3 OS=Homo sapiens GN=C3 PE=1 SV=2	C3	0.0447201	0.225108
Q2NL82	Pre-rRNA-processing protein TSR1 homolog OS=Homo sapiens GN=TSR1 PE=1 SV=1	TSR1	0.0811297	0.217833
P09874	Poly [ADP-ribose] polymerase 1 OS=Homo sapiens GN=PARP1 PE=1 SV=4	PARP1	0.0822393	0.207322
