# Supplementary material for: Glycosylation limits forward trafficking of the tetraspan membrane protein PMP22
Source: J Biol Chem. 2021 Apr 30;296:100719. doi: 10.1016/j.jbc.2021.100719 (PMC8191293; doi:10.1016/j.jbc.2021.100719)
Supplement: Table S2 [file mmc3.xlsx]

## Sheet: sgRNA
Gene Name	Sequence
CNX	ctgtgtatgttactggtgct
LMAN1	aauccaagauggcgggaucc
UGGT1	uugcuauaaaaugggaguuc
RER1	acccaucgcacagccgugua

## Sheet: Antibodies
Antibody	Vendor	Clone	Dilution
c-myc	Cell Signalling	9B11	1 to 8000
B-Actin	Cell Signalling	13E5	1 to 2000
Calnexin	Cell Signalling	C5C9	1 to 1000
LMAN1	Cell Signalling	E2B6H	1 to 1000
UGGT1	Abcam	ab124879	1 to 8000
RER1	Sigma	R4407	1 to 250
Rabbit	Cell Signalling	N/A	1 to 2000
Mouse	Cell Signalling	N/A	1 to 2000
